# Supplementary material for: Comparing shoulder girdle muscle activation during two yoga poses in female athletes with and without scapular dyskinesis
Source: PeerJ. 2026 Jun 5;14:e21356. doi: 10.7717/peerj.21356 (PMC13245422; doi:10.7717/peerj.21356)
Supplement: Supplemental Information 1 [file peerj-14-21356-s001.xlsx]

## Sheet: Sheet1
Supplementary file 1: the raw data and material analyzed in this study
Group	ISWheel1	ISWheel2	ISWheel3	PDWheel1	PDWheel2	PDWheel3	TMWheel1	TMWheel2	TMWheel3	UPTPichaMean	LTPinchaMean	SAPinchaMean	ISPinchaMean	PDPinchaMean	TMPinchaMean	UPTWheelMean	LTWheelMean	SAWheelMean	ISWheelMean	PDWheelMean	TMWheelMean
Healthy	24.61	17.5	23.87	9.25	6.33	9.11	10.92	10.48	13.88	31.88	5.06	79.89	18.83	16.04	16.19	42.96	11.17	7.44	21.99	8.23	11.76
Healthy	3.79	4.02	3.18	2.68	2.62	2.77	8.5	9.03	8.75	11.76	7.37	12.26	12.47	4.54	16.33	72.88	7.99	8.44	3.66	2.69	8.76
Healthy	13.49	5.89	5.29	4.24	6.23	3.25	17.14	6.65	19.51	32.96	17.8	75.27	24.89	7.36	33.36	29.68	10.05	8.02	8.22	4.57	14.43
Dyskinesia	3.99	4.19	3.73	3.97	3.77	2.93	4.45	4.51	4.03	41	6	34.91	13.92	5.6	14.08	7.25	4.2	2.94	3.97	3.56	4.33
Healthy	10.56	14.78	11.91	6.17	6.54	5.31	28.95	16.39	16.99	44.15	1.69	36.98	16.36	11.82	26.55	13.22	1.07	2.87	12.41	6.01	20.78
Dyskinesia	8.83	10.46	10.39	2.41	2.21	2.35	23.76	24.8	22.34	20.05	15.79	47.42	17.54	11.21	45.81	28.22	15.8	27.5	9.89	2.32	23.64
Dyskinesia	4.5	4.06	3.74	7.72	7.66	7.31	16.71	14.69	13.17	29.02	5.2	15.83	14.96	12.72	50.33	17.61	1.3	1.97	4.1	7.56	14.86
Dyskinesia	3.89	4.08	4.53	2.79	2.78	2.66	45.87	36.97	39.99	33.22	15.63	29.18	12.16	11.62	88.76	20.01	16.14	61.64	4.17	2.74	40.95
Healthy	8.6	8.32	12.74	2.82	3.2	3.94	22.86	19.8	22.18	56.47	36.99	28.17	22.78	23.02	94.02	47.21	11.87	29.29	9.89	3.32	21.61
Dyskinesia	14.83	13.97	12.1	3.15	2.54	3.21	6.33	5.9	6.76	39.02	17.68	42.83	44.92	17.95	15.98	6.02	5.81	11.25	13.63	2.97	6.33
Healthy	6.5	5.41	5.97	4.46	1.27	2.18	17.14	22.47	18.08	6.62	4.52	52.76	24.93	7.92	49.99	2.39	4.02	10.48	5.96	2.64	19.23
Dyskinesia	2.42	2.23	2.1	2.17	4.26	1.5	38.51	30.07	30.61	25.21	22.84	30.18	6.2	15.89	47.07	11.39	28.98	22	2.25	2.64	33.06
Healthy	16.88	20.79	18.33	15.95	15.25	16.62	42.19	49.65	42.55	48.13	3.98	29.19	22.4	20.82	75.73	23.24	46.84	21.47	18.67	15.94	44.79
Healthy	7.08	5.5	4.97	14.04	11.27	8.28	31.87	30.57	32.25	26.26	2.53	29.5	17.7	16.71	50.92	22.76	2.52	18.14	5.85	11.2	31.56
Healthy	14.11	12.71	12.58	2.28	1.5	2.14	10.37	9.61	8.83	13.9	4.11	29.17	25.28	11.21	37.75	11.21	3.27	35.25	13.13	1.97	9.6
Healthy	10.65	10.86	7.35	5.44	2.78	2.62	7.14	6.81	6.38	47.5	3.25	82.75	17.27	19.87	15.18	28.38	18.82	15.75	9.62	3.61	6.78
Dyskinesia	5.49	6.11	5.92	14.44	9.05	14.75	21.16	22.48	23.32	23	4.03	77.24	14.71	17.95	53.57	7.45	30.72	4.21	5.84	12.74	22.32
Dyskinesia	13.6	10.85	14.77	10.07	4.2	8.1	12.4	10.88	11.81	31.46	20.23	40.94	25.49	12.27	35.51	16.08	42.94	21.89	13.07	7.46	11.7
Healthy	5.3	5.53	5.8	3.2	4.35	4.27	33.99	33.22	33.36	35.96	16.39	65.29	27.86	10.67	98.65	9.36	1.77	13.93	5.54	3.94	33.52
Dyskinesia	4.62	4.83	4.76	0.92	1.15	1.09	15.88	19.27	19.03	29.22	5.91	69.16	17.73	9.23	25.31	5.03	1.84	3.19	4.73	1.05	18.06
Healthy	18.47	30.64	19.97	3.77	10.07	5.55	14.35	18.48	14.91	29.43	1.66	30.15	20.29	3.72	17.91	13.02	11.48	97.61	23.03	6.46	15.91
Dyskinesia	10.26	10.58	11.41	3.27	2.59	3.23	6.54	6.76	7.27	23.79	17.45	22.53	14.92	20.94	17.33	5.46	3.94	2.08	10.75	3.03	6.86
Dyskinesia	3.17	3.56	2.92	3.12	5.48	1.47	7.15	7.92	6.22	5.07	21.98	36.39	17.53	38.81	25.52	1.06	5.77	10.15	3.21	3.36	7.1
Dyskinesia	5.52	6.33	5.82	4.7	5.37	4.88	4.41	5.11	6.45	45.22	16.01	35.15	13.58	17.27	14.55	45.94	22.63	5.9	5.89	4.99	5.32
